# Supplementary material for: Association between self-administrated prophylactics and SARS-CoV-2 infection among traditional market vendors from the Central Highlands of Peru: A nested case-control study
Source: PLoS One. 2025 Jul 11;20(7):e0327746. doi: 10.1371/journal.pone.0327746 (PMC12250348; doi:10.1371/journal.pone.0327746)
Supplement: S4 Table — (CSV) [file pone.0327746.s006.csv]

market	age_group	sex	examination_imc	obesity	examination_systolic	examination_diastolic	hypertension	examination_glucose	diabetes	cr_vaccination	booster	selfmed_none	cr_selfmed_aspirin	cr_selfmed_ivermectin	cr_selfmed_chlorinediox	cr_selfmed_paracetamol	cr_selfmed_ibuprofen	cr_selfmed_corticosteroids	cr_selfmed_azitromicin	cr_selfmed_penicilin	cr_selfmed_ciprofloxacin	selfmed_antibiotics	cr_selfmed_enoxaparin	cr_selfmed_nacetylcysteine	cr_selfmed_bcomplex	cr_selfmed_zinc	cr_selfmed_vitamind	cr_selfmed_vitaminc	cr_selfmed_other	cr_perceivedrisk	dx_sarscov2	match
market A	<60y	female	24.7	no	98	71	no	126	no	P P	no	no	0	0	0	1	0	0	1	1	0	1	0	0	0	0	0	0	0	low	0	8
market B	>=60y	male	23.8	no	174	95	yes	123	no	P P	no	no	0	1	0	0	1	0	1	0	0	1	0	0	0	0	0	0	0	medium	1	3
market B	<60y	female	28.4	no	118	63	no	87	no	A	no	yes	0	0	0	0	0	0	0	0	0	0	0	0	0	0	0	0	0	medium	0	9
market A	<60y	male	29.7	no	125	86	no	76	no	P P	no	no	0	1	0	1	0	0	1	0	0	1	0	0	0	0	0	0	0	medium	1	4
market B	<60y	male	26.6	no	115	73	no	110	no	A	no	no	1	1	0	1	1	0	1	0	0	1	0	0	0	0	0	0	0	low	1	5
market B	>=60y	female	37.33333333	yes	149	76	yes	132	no	S	no	no	0	1	0	1	0	0	0	0	0	0	0	0	0	0	0	0	1	high	0	58
market A	<60y	female	33.3	yes	123	72	no	113	no	P P	no	yes	0	0	0	0	0	0	0	0	0	0	0	0	0	0	0	0	0	medium	0	6
market B	<60y	male	26.6	no	162	101	yes	103	no	P P P	yes	no	0	0	0	1	1	0	1	0	0	1	0	0	1	1	1	1	0	low	0	14
market A	<60y	female	34.6	yes	119	88	no	105	no	S S	no	no	0	1	0	1	0	0	0	0	0	0	0	0	0	0	0	1	0	medium	1	6
market A	<60y	female	33.1	yes	142	72	yes	132	no	P P	no	no	1	0	0	1	1	0	0	0	0	0	0	0	1	0	0	1	0	medium	0	13
market B	>=60y	male	23.1	no	129	77	no	98	no	P P	no	no	0	0	1	1	1	0	0	0	0	0	0	0	0	0	0	0	1	medium	0	19
market A	<60y	female	32.9	yes	108	83	no	149	no	S	no	no	0	0	0	0	0	0	0	0	0	0	0	0	0	0	0	0	1	high	1	8
market B	<60y	male	28.7	no	131	88	no	134	no	S S	no	no	0	1	0	0	0	0	0	0	0	0	0	0	0	0	0	1	0	none	1	12
market A	>=60y	female	31.5	yes	132	67	no	120	no	S S	no	no	1	1	1	1	1	0	0	0	0	0	1	0	0	0	0	0	0	high	1	7
market B	>=60y	female	20.5	no	110	69	no	118	no	P P	no	no	0	1	0	1	0	1	0	1	0	1	0	0	0	0	0	0	1	medium	0	20
market B	<60y	female	27.1	no	122	87	no	92	no	A A	no	no	1	1	0	1	1	1	1	1	1	1	0	1	1	1	1	1	0	high	1	9
market A	<60y	male	28.6	no	112	70	no	117	no	P P	no	no	1	1	0	1	1	0	1	0	1	1	0	0	1	0	0	0	0	high	1	10
market B	<60y	female	29	no	121	78	no	122	no	P P P	yes	no	1	1	0	1	1	1	1	1	1	1	0	1	1	1	1	1	0	high	0	53
market A	<60y	female	26.7	no	115	56	no	153	no	no vaccination	no	no	0	0	0	0	1	1	0	0	0	0	0	0	0	0	0	0	0	low	0	18
market B	<60y	female	21.6	no	110	68	no	130	no	S S	no	no	0	1	0	1	1	0	1	0	0	1	0	0	1	1	0	1	0	high	0	56
market A	<60y	female	42.2	yes	125	85	no	120	no	P P	no	no	0	1	0	1	1	0	0	0	0	0	0	0	0	0	1	1	0	medium	0	15
market B	<60y	female	25.2	no	105	65	no	118	no	P P	no	no	0	1	0	1	1	0	0	0	0	0	0	0	0	0	0	0	0	high	0	11
market A	>=60y	female	33.4	yes	122	88	no	111	no	P P	no	no	1	1	0	1	1	0	1	0	0	1	0	0	1	0	0	0	0	medium	0	30
market B	<60y	female	24	no	119	62	no	103	no	S S	no	no	0	0	0	0	0	0	0	0	0	0	0	0	1	1	1	1	0	low	1	11
market A	>=60y	male	42.5	yes	130	85	no	125	no	S S	no	no	1	1	0	1	1	0	0	0	0	0	0	0	0	0	0	0	0	high	0	32
market A	<60y	female	28.1	no	112	76	no	101	no	P P	no	yes	0	0	0	0	0	0	0	0	0	0	0	0	0	0	0	0	0	medium	0	13
market B	>=60y	male	26.7	no	121	70	no	151	no	P P P	yes	no	0	1	1	1	1	0	1	0	1	1	0	0	1	0	0	0	0	medium	0	16
market B	<60y	female	21	no	114	76	no	104	no	P P P	yes	no	0	1	0	0	0	0	0	0	0	0	0	0	0	0	0	0	1	medium	0	57
market A	<60y	female	31.3	yes	133	72	no	133	no	P P	no	no	0	1	0	1	0	0	1	0	0	1	0	0	0	0	0	1	0	high	0	51
market B	<60y	female	22.4	no	107	79	no	112	no	S S	no	no	0	1	0	0	0	0	0	0	0	0	0	0	0	0	0	0	0	low	0	60
market A	<60y	female	35	yes	120	75	no	120	no	P P	no	yes	0	0	0	0	0	0	0	0	0	0	0	0	0	0	0	0	0	medium	1	13
market B	<60y	male	25.7	no	124	83	no	117	no	P P	no	no	0	1	0	1	1	0	0	0	0	0	0	1	1	0	1	1	0	medium	1	14
market A	>=60y	male	38.6	yes	133	85	no	121	no	P P	no	no	1	1	0	1	1	0	1	0	0	1	0	0	0	0	0	1	0	medium	0	32
market B	<60y	female	24.8	no	110	69	no	124	no	P P	no	no	0	0	0	1	0	0	0	0	1	1	0	0	0	0	0	0	0	medium	0	63
market A	<60y	male	32.2	yes	122	75	no	122	no	S S	no	no	1	1	0	1	1	0	1	0	0	1	0	0	0	0	0	0	0	medium	0	2
market B	<60y	female	25.6	no	110	71	no	121	no	S S	no	no	0	1	0	0	0	0	0	0	0	0	0	0	0	0	0	1	0	medium	0	64
market A	<60y	female	21.2	no	118	75	no	102	no	S	no	no	0	0	0	1	1	0	0	0	0	0	0	0	0	0	0	0	0	medium	1	15
market B	<60y	female	41.64931279	yes	133	77	no	122	no	P P	no	no	1	1	1	0	1	0	0	0	0	0	0	1	1	0	1	1	1	high	0	17
market B	<60y	male	25.4	no	131	88	no	109	no	P P P	yes	no	1	1	1	1	1	1	0	0	0	0	0	0	1	1	1	1	0	high	0	5
market B	>=60y	male	21.8	no	129	81	no	135	no	P P	no	no	0	1	0	0	0	0	0	0	0	0	0	0	0	0	0	1	0	none	1	16
market A	<60y	male	30.1	yes	120	74	no	101	no	S S	no	no	0	1	0	0	0	0	0	0	0	0	0	0	1	1	1	1	0	medium	0	4
market B	<60y	female	21.3	no	102	64	no	124	no	P P	no	no	0	0	0	1	1	0	1	0	0	1	0	0	1	0	0	0	0	none	1	17
market A	<60y	male	20.9	no	124	68	no	89	no	P P	no	no	0	0	0	1	1	0	0	0	0	0	0	0	0	0	0	0	0	high	0	10
market B	<60y	female	25.6	no	118	71	no	99	no	S S	no	no	0	0	0	1	0	0	0	0	0	0	0	0	0	0	0	0	0	none	0	67
market A	<60y	female	23.3	no	131	72	no	100	no	P P	no	no	0	1	0	1	1	0	1	0	0	1	0	0	0	0	0	0	0	low	1	18
market B	<60y	female	21.6	no	108	66	no	126	no	P P	no	no	0	0	0	0	0	0	0	0	0	0	0	0	0	0	0	1	0	high	0	68
market A	<60y	male	42.3	yes	138	85	no	243	yes	P P	no	no	0	1	0	1	1	1	1	1	1	1	0	0	0	0	0	0	0	high	0	55
market A	<60y	male	45	yes	140	75	yes	116	no	P P	no	no	0	0	0	0	0	0	0	0	0	0	0	0	1	0	0	0	0	medium	0	55
market B	>=60y	female	23.3	no	116	70	no	104	no	P P	no	no	0	1	0	0	1	1	1	0	0	1	0	0	1	0	0	0	0	low	0	20
market A	<60y	male	31.2	yes	148	96	yes	103	no	S S	no	no	0	0	0	1	1	0	0	0	0	0	0	0	0	0	0	0	0	medium	0	22
market B	>=60y	male	26.2	no	139	82	no	95	no	P P	no	no	0	1	0	1	1	0	0	0	0	0	0	0	0	0	1	1	0	medium	1	19
market A	<60y	female	27.8	no	131	76	no	104	no	S S	no	yes	0	0	0	0	0	0	0	0	0	0	0	0	0	0	0	0	0	medium	0	26
market B	>=60y	female	21.3	no	130	61	no	107	no	P P P	yes	no	1	1	0	1	0	1	0	1	0	1	0	0	1	0	0	1	0	low	1	20
market B	<60y	male	29.4	no	120	71	no	113	no	S S A	yes	no	0	1	0	1	0	1	0	1	0	1	0	0	1	1	1	1	0	medium	0	24
market B	<60y	female	17.9	no	116	77	no	124	no	P P P	yes	no	0	0	0	1	0	0	0	0	0	0	0	0	1	0	0	1	0	medium	0	69
market B	<60y	female	25.9	no	106	69	no	119	no	S S P	yes	no	0	1	0	0	0	0	0	0	0	0	0	0	0	0	0	0	0	none	0	27
market A	<60y	female	44.5	yes	122	57	no	105	no	S S	no	no	1	1	0	1	1	0	1	0	0	1	0	0	0	0	0	0	0	medium	0	25
market B	<60y	female	24.6	no	110	72	no	137	no	S S	no	no	1	0	0	1	0	0	0	0	0	0	0	0	0	1	1	1	0	medium	0	21
market A	<60y	female	42	yes	138	88	no	172	no	P P	no	yes	0	0	0	0	0	0	0	0	0	0	0	0	0	0	0	0	0	none	0	26
market B	<60y	female	26.8	no	116	66	no	114	no	S S	no	no	0	1	0	0	0	0	0	0	0	0	0	0	0	0	0	0	0	medium	1	21
market A	<60y	male	24	no	145	90	yes	83	no	P P	no	yes	0	0	0	0	0	0	0	0	0	0	0	0	0	0	0	0	0	medium	0	22
market B	>=60y	female	25.5	no	141	81	yes	54	no	P P P	yes	no	0	1	0	1	0	1	0	1	0	1	0	0	1	0	1	1	0	medium	0	52
market A	<60y	male	35.9	yes	133	84	no	110	no	S	no	no	0	0	0	1	0	1	1	1	0	1	0	0	0	0	0	0	0	medium	1	22
market B	>=60y	male	26	no	125	71	no	116	no	P P P	yes	no	1	0	0	0	0	0	0	0	0	0	0	0	1	0	1	1	0	medium	1	23
market A	<60y	female	30.8	yes	124	70	no	102	no	S S	no	no	0	1	0	1	1	1	1	1	0	1	0	0	1	1	0	1	0	low	0	25
market B	<60y	male	23.2	no	129	80	no	109	no	P P	no	no	1	1	0	1	1	1	1	1	0	1	0	0	1	1	1	1	0	medium	1	24
market A	<60y	female	27.3	no	113	72	no	98	no	S S	no	no	0	1	0	1	1	0	0	0	0	0	0	0	0	0	0	0	0	medium	1	25
market A	<60y	female	32	yes	125	82	no	103	no	P P P	yes	no	0	0	0	1	0	0	1	0	0	1	0	0	0	0	0	0	0	medium	1	26
market A	>=60y	male	29.6	no	117	81	no	99	no	P P P	yes	no	1	1	0	1	1	0	1	0	0	1	0	0	1	0	0	1	0	high	0	32
market A	<60y	male	25.9	no	136	88	no	117	no	S S	no	no	0	1	0	0	1	0	1	0	0	1	0	0	0	0	0	0	0	medium	0	33
market B	<60y	female	22.4	no	94	66	no	105	no	S S P	yes	yes	0	0	0	0	0	0	0	0	0	0	0	0	0	0	0	0	0	none	1	27
market A	<60y	female	28.8	no	118	76	no	117	no	S S	no	no	0	1	0	1	0	0	1	0	0	1	0	0	0	0	0	1	0	medium	0	35
market A	<60y	female	31.1	yes	122	74	no	280	yes	S S P	yes	no	0	1	0	1	0	0	0	0	0	0	0	0	0	0	0	1	0	low	0	29
market A	<60y	female	30.4	yes	113	67	no	143	no	P P	no	no	1	1	0	1	1	0	0	0	0	0	0	0	0	0	0	1	0	medium	0	49
market A	<60y	female	28.6	no	113	68	no	116	no	S S	no	no	0	1	0	1	1	0	1	0	0	1	0	0	0	0	1	0	0	medium	0	48
market B	<60y	female	26.9	no	131	76	no	92	no	P P	no	no	0	0	0	1	1	0	0	0	0	0	0	0	1	0	1	1	0	medium	0	70
market A	<60y	female	24.1	no	113	62	no	104	no	A A	no	no	1	1	0	1	1	0	1	0	0	1	0	0	0	0	0	1	0	medium	0	35
market B	<60y	female	31.2	yes	109	79	no	99	no	P P	no	no	0	0	1	1	1	0	0	0	0	0	0	0	0	0	0	0	0	none	0	9
market A	<60y	female	26	no	114	63	no	111	no	S S	no	no	0	1	0	1	1	0	1	0	0	1	0	0	0	0	0	0	0	medium	0	29
market B	<60y	female	35.8836345	yes	128	81	no	108	no	P P P	yes	no	1	1	0	1	1	1	1	1	0	1	0	0	1	1	1	1	0	medium	0	11
market A	<60y	female	32	yes	104	67	no	90	no	P P	no	no	0	1	0	1	0	1	1	1	0	1	0	1	1	1	1	1	0	medium	0	35
market A	<60y	female	25.2	no	138	96	yes	90	no	P P	no	no	1	1	0	1	1	1	1	1	0	1	0	0	0	0	0	1	1	medium	0	29
market B	<60y	female	30.7	yes	109	63	no	111	no	P P P	yes	no	0	1	1	1	1	1	1	0	0	1	0	0	1	1	0	1	0	none	0	17
market A	<60y	female	25.4	no	86	59	no	120	no	S S	no	no	1	1	0	1	0	0	0	0	0	0	0	0	0	0	0	0	0	low	1	29
market B	<60y	female	27.6	no	107	62	no	100	no	S S	no	no	0	0	1	1	1	0	0	0	0	0	0	0	1	0	1	1	0	low	0	21
market B	>=60y	female	27.8	no	125	72	no	142	no	P P P	yes	no	0	1	0	1	0	0	0	0	0	0	0	0	1	0	1	1	0	low	0	54
market A	>=60y	female	23.6	no	132	71	no	158	no	P P P	yes	no	0	1	0	1	0	0	1	0	0	1	0	0	0	0	0	0	1	medium	1	30
market B	<60y	female	28.4	no	106	71	no	85	no	S S	no	no	0	0	0	1	1	0	0	0	0	0	0	0	0	0	0	0	0	low	0	31
market A	<60y	male	22.4	no	102	63	no	101	no	S S	no	yes	0	0	0	0	0	0	0	0	0	0	0	0	0	0	0	0	0	none	0	33
market B	<60y	female	27	no	108	69	no	90	no	S S	no	yes	0	0	0	0	0	0	0	0	0	0	0	0	0	0	0	0	0	low	1	31
market B	<60y	male	29.3	no	130	72	no	118	no	no vaccination	no	no	0	1	1	1	1	0	0	0	0	0	0	0	1	1	0	1	0	medium	1	28
market A	>=60y	male	29.5	no	130	72	no	141	no	S S	no	no	0	1	0	1	0	0	0	0	0	0	0	0	0	0	0	0	0	high	1	32
market B	<60y	female	25.3	no	102	63	no	117	no	S S	no	no	0	1	1	0	0	0	0	0	0	0	0	0	0	0	0	1	0	none	0	27
market A	<60y	male	26.5	no	115	72	no	121	no	S S	no	no	0	1	0	1	1	0	0	0	0	0	0	0	0	0	0	0	0	medium	1	33
market B	<60y	female	27.3	no	113	61	no	114	no	P P P	yes	no	0	0	0	0	1	0	0	0	0	0	0	0	0	0	0	0	0	medium	0	31
market B	<60y	female	29.6	no	127	94	yes	111	no	S S P	yes	no	0	0	0	1	0	0	0	0	0	0	0	0	0	0	0	0	0	high	0	62
market A	<60y	male	24.9	no	112	70	no	125	no	A	no	no	0	1	0	0	0	0	0	0	0	0	0	0	0	0	0	0	0	low	0	44
market B	<60y	male	23.7	no	116	73	no	139	no	P P	no	no	0	0	0	1	1	0	0	0	0	0	0	0	0	0	0	1	0	medium	0	14
market A	<60y	female	35.65133793	yes	95	75	no	116	no	S	no	no	0	0	0	1	1	0	0	0	0	0	0	0	0	0	0	0	0	low	1	35
market B	<60y	male	26.2	no	135	87	no	105	no	P P P	yes	yes	0	0	0	0	0	0	0	0	0	0	0	0	0	0	0	0	0	medium	0	36
market A	<60y	female	34.4	yes	116	79	no	90	no	S S P	yes	no	0	1	0	1	1	0	1	1	0	1	0	0	1	0	0	1	0	medium	0	47
market A	<60y	male	20.5	no	113	71	no	123	no	S S	no	no	0	1	0	1	1	0	0	0	0	0	0	0	0	0	0	0	0	low	0	42
market B	<60y	female	28	no	106	70	no	149	no	S	no	no	0	1	0	0	0	0	0	0	0	0	0	0	1	0	1	1	0	low	0	1
market A	<60y	female	33.33	yes	121	76	no	137	no	S S	no	no	0	1	0	1	1	0	0	0	0	0	0	0	0	0	0	0	0	low	0	46
market B	<60y	male	31.6	yes	143	90	yes	95	no	P	no	no	1	1	0	1	1	0	0	0	0	0	0	0	0	1	0	0	0	low	1	36
market B	<60y	male	21.4	no	111	69	no	90	no	S	no	no	0	1	0	0	0	0	0	0	0	0	0	0	0	0	0	0	0	medium	0	24
market B	<60y	female	21.6	no	93	64	no	111	no	S S	no	no	0	1	0	0	0	1	1	1	0	1	0	0	0	0	1	0	0	low	0	40
market B	<60y	female	28.6	no	104	69	no	106	no	P P	no	no	0	0	0	0	0	1	0	1	0	1	0	0	1	1	1	1	0	medium	0	39
market A	<60y	male	27.1	no	132	84	no	134	no	S S P	yes	no	0	1	0	1	1	0	1	0	0	1	0	0	0	0	1	1	0	low	0	41
market B	>=60y	female	30.4	yes	138	79	no	185	no	P P P	yes	no	0	1	0	0	0	0	0	0	0	0	0	0	1	1	1	1	0	none	0	58
market B	<60y	female	26	no	118	69	no	140	no	S S P	yes	no	0	1	0	1	1	0	0	0	0	0	0	0	1	1	1	1	0	medium	0	37
market A	<60y	male	22.6	no	142	88	yes	98	no	S S P	yes	no	1	0	0	1	0	0	0	0	0	0	0	0	0	0	0	0	0	medium	0	44
market B	<60y	male	24.1	no	131	77	no	115	no	P P	no	yes	0	0	0	0	0	0	0	0	0	0	0	0	0	0	0	0	0	medium	0	36
market B	<60y	female	28.3	no	191	113	yes	177	no	P P P	yes	no	0	1	0	0	0	0	0	0	0	0	0	0	0	0	0	1	0	medium	0	37
market A	<60y	female	26.4	no	110	61	no	123	no	P P	no	no	0	1	0	0	0	0	0	0	0	0	0	0	0	1	0	1	0	medium	0	51
market A	<60y	female	28.4	no	111	63	no	133	no	P P	no	no	0	1	0	1	1	0	1	1	0	1	0	0	0	0	0	0	0	low	0	47
market B	<60y	female	23.1	no	118	75	no	102	no	S S P	yes	no	1	1	0	1	1	1	0	1	0	1	0	0	0	0	0	0	0	low	1	37
market B	<60y	female	20.5	no	94	53	no	127	no	S S	no	no	0	1	0	1	1	1	0	0	0	0	0	0	1	1	1	1	0	medium	0	40
market A	>=60y	female	26.9	no	125	76	no	126	no	P P P	yes	no	0	1	0	1	1	0	1	1	0	1	0	0	0	0	0	0	0	low	0	50
market B	<60y	female	29.6	no	115	78	no	105	no	S	no	no	0	1	0	1	1	1	1	0	0	1	0	0	0	0	0	0	1	medium	0	39
market B	<60y	female	21.2	no	101	55	no	126	no	S S	no	no	0	1	0	1	1	0	0	0	0	0	0	1	1	1	1	1	0	low	1	39
market B	<60y	female	28.3	no	121	65	no	127	no	P P	no	no	1	0	0	1	1	0	1	1	1	1	0	0	0	0	0	1	0	low	1	40
market B	<60y	female	25.2	no	115	81	no	102	no	P P P	yes	no	0	0	0	0	0	0	0	0	0	0	0	0	0	0	0	1	0	low	0	34
market B	<60y	female	27.7	no	123	76	no	152	no	S S P	yes	no	0	1	0	1	1	0	0	0	0	0	0	0	0	0	0	1	0	low	0	38
market B	<60y	female	28.2	no	136	82	no	117	no	P P	no	no	0	0	0	0	0	0	0	0	0	0	0	0	1	1	1	1	0	low	0	45
market B	<60y	female	23.3	no	118	73	no	116	no	P P	no	no	1	1	0	1	1	0	1	0	0	1	0	0	0	0	0	0	1	medium	1	34
market A	<60y	male	28.2	no	121	85	no	100	no	S S P	yes	no	0	1	0	1	0	0	0	0	0	0	0	0	0	0	0	0	0	low	0	42
market B	>=60y	female	21.7	no	128	85	no	94	no	P P P	yes	no	0	1	1	1	0	0	0	0	0	0	0	0	0	0	0	0	0	medium	0	20
market B	<60y	male	22.6	no	131	81	no	141	no	P P	no	no	0	0	0	1	0	1	1	1	1	1	0	0	1	0	0	1	0	low	0	43
market B	<60y	female	19.9	no	109	70	no	111	no	S S	no	no	0	0	0	1	1	1	1	0	0	1	0	0	1	0	0	0	0	low	0	45
market A	<60y	female	25.8	no	115	73	no	139	no	S S	no	no	0	1	0	1	0	0	1	0	0	1	0	0	0	0	0	1	0	medium	0	51
market B	<60y	female	29.2	no	112	79	no	122	no	P P	no	no	1	1	0	1	1	1	1	0	0	1	0	0	0	0	0	1	0	medium	1	38
market A	<60y	female	30.7	yes	123	83	no	89	no	P P	no	yes	0	0	0	0	0	0	0	0	0	0	0	0	0	0	0	0	0	low	0	46
market A	<60y	male	29.3	no	143	73	yes	120	no	S S	no	yes	0	0	0	0	0	0	0	0	0	0	0	0	0	0	0	0	0	medium	0	41
market A	<60y	male	28.2	no	131	83	no	95	no	A	no	no	1	1	1	1	1	0	1	0	0	1	0	0	0	0	0	0	0	medium	1	41
market A	>=60y	female	42.5	yes	140	85	yes	125	no	P P P	yes	no	0	1	0	1	1	1	0	0	0	0	0	0	0	0	0	0	0	medium	0	50
market A	<60y	male	31.5	yes	146	91	yes	93	no	P P	no	no	1	1	0	1	1	1	1	1	0	1	0	0	0	0	0	0	0	medium	1	42
market B	<60y	male	24.6	no	98	63	no	108	no	S S P	yes	no	1	1	0	1	1	1	0	1	0	1	0	1	1	0	0	1	0	low	1	43
market A	<60y	male	25.4	no	128	81	no	93	no	P P	no	no	0	1	0	1	1	1	1	0	0	1	0	0	0	0	0	0	0	medium	1	44
market B	<60y	female	23.9	no	104	64	no	103	no	P P	no	no	1	1	0	1	1	1	1	1	1	1	0	0	1	1	1	0	0	none	1	45
market A	<60y	female	38.2	yes	120	82	no	110	no	S S	no	no	0	1	0	1	1	0	1	0	0	1	0	0	0	0	0	0	0	low	1	46
market B	<60y	female	26.4	no	112	75	no	88	no	P P P	yes	no	0	1	0	0	0	0	0	0	0	0	0	0	1	0	0	0	1	none	0	53
market A	<60y	female	22.1	no	106	84	no	122	no	P P	no	no	1	1	0	1	1	0	1	0	0	1	0	0	0	0	0	0	0	medium	1	47
market A	>=60y	female	31.4	yes	102	61	no	110	no	P P P	yes	yes	0	0	0	0	0	0	0	0	0	0	0	0	0	0	0	0	0	medium	0	50
market B	<60y	female	37.52740766	yes	156	84	yes	169	no	P P	no	no	0	0	0	1	0	0	1	0	0	1	0	0	0	0	1	1	0	medium	0	56
market A	<60y	female	25.3	no	115	71	no	91	no	P P P	yes	no	0	1	0	1	0	0	0	0	1	1	0	0	0	0	0	1	0	high	0	49
market B	<60y	female	25.7	no	94	67	no	100	no	S S	no	no	1	1	1	1	1	1	1	1	0	1	0	0	1	0	0	1	0	low	0	57
market A	<60y	male	27.5	no	123	83	no	96	no	P P P	yes	no	0	1	0	1	1	0	0	0	0	0	0	0	0	1	0	1	0	medium	0	55
market B	<60y	female	34.7	yes	141	92	yes	123	no	P P P	yes	yes	0	0	0	0	0	0	0	0	0	0	0	0	0	0	0	0	0	medium	0	1
market A	<60y	female	40.1	yes	136	81	no	111	no	P P	no	no	1	1	0	1	1	0	1	0	0	1	0	0	0	0	0	0	0	low	0	48
market B	<60y	male	23.2	no	104	64	no	105	no	S S	no	no	0	1	0	0	0	0	0	0	0	0	0	0	0	0	0	1	0	low	0	43
market A	<60y	female	29.2	no	129	82	no	105	no	P P	no	no	0	0	0	1	0	0	1	0	0	1	0	0	0	0	0	0	0	low	1	48
market A	<60y	female	32.1	yes	120	82	no	120	no	S S	no	no	0	1	0	1	0	0	0	0	0	0	0	0	0	0	0	0	0	low	1	49
market A	>=60y	female	42.1	yes	125	81	no	130	no	P P	no	yes	0	0	0	0	0	0	0	0	0	0	0	0	0	0	0	0	0	low	1	50
market A	<60y	male	38.2	yes	120	82	no	110	no	S S	no	no	0	1	0	0	1	0	1	0	0	1	0	0	0	0	0	0	0	low	0	59
market B	<60y	female	26.9	no	122	77	no	127	no	P P	no	yes	0	0	0	0	0	0	0	0	0	0	0	0	0	0	0	0	0	medium	0	34
market A	<60y	female	25.9	no	132	64	no	122	no	P P	no	no	0	1	0	0	0	0	0	0	0	0	0	0	0	0	0	0	0	high	1	51
market A	<60y	female	23.8	no	100	61	no	125	no	S S	no	no	1	0	0	1	1	0	0	0	0	0	0	0	1	0	0	1	0	medium	0	46
market A	<60y	female	25	no	116	73	no	120	no	no vaccination	no	yes	0	0	0	0	0	0	0	0	0	0	0	0	0	0	0	0	0	high	0	66
market B	>=60y	female	23.2	no	97	61	no	115	no	S S	no	no	0	1	0	1	1	1	0	0	0	0	0	0	1	0	1	1	0	high	1	52
market A	>=60y	female	28.1	no	109	56	no	118	no	P P	no	no	0	1	0	1	0	0	0	0	0	0	0	0	0	0	0	0	1	low	0	30
market B	<60y	female	19.1	no	99	54	no	120	no	S S	no	no	0	1	0	1	1	0	0	1	0	1	0	0	1	1	1	1	0	medium	0	38
market B	<60y	female	27.3	no	142	83	yes	108	no	P P	no	no	0	0	0	1	1	0	0	0	0	0	0	0	0	0	0	0	0	medium	0	53
market B	<60y	female	28.8	no	129	64	no	90	no	S S	no	no	0	1	0	1	1	1	1	1	1	1	0	1	1	1	1	1	0	medium	1	53
market A	<60y	female	28.5	no	129	71	no	80	no	P P	no	no	1	1	0	1	0	0	0	0	0	0	0	0	1	0	1	1	1	high	0	8
market B	>=60y	female	21.3	no	145	73	yes	132	no	P P	no	no	0	1	0	1	0	0	0	0	0	0	0	0	0	0	0	1	1	high	0	52
market A	>=60y	female	30.5	yes	127	82	no	113	no	P P P	yes	yes	0	0	0	0	0	0	0	0	0	0	0	0	0	0	0	0	0	none	0	7
market B	>=60y	female	26.9	no	126	61	no	106	no	S S	no	no	0	1	0	1	1	1	0	0	0	0	0	0	1	0	1	1	0	high	1	54
market A	<60y	male	24	no	115	61	no	107	no	S S	no	no	0	0	1	1	0	0	0	0	0	0	0	0	0	0	0	0	0	medium	1	55
market B	<60y	female	27	no	122	61	no	91	no	A A	no	no	0	1	0	1	1	1	1	1	0	1	0	0	0	1	1	1	0	medium	1	56
market A	<60y	female	25.6	no	135	84	no	120	no	S S	no	no	0	1	0	1	1	1	1	1	0	1	0	0	1	0	1	1	0	high	0	65
market B	<60y	female	30	yes	120	70	no	120	no	S S P	yes	no	0	0	1	1	1	1	1	1	0	1	0	0	1	0	0	0	0	medium	1	57
market A	<60y	male	29.2	no	122	86	no	98	no	S S A	yes	no	0	0	0	0	1	1	1	1	0	1	0	0	1	1	0	1	0	medium	0	59
market B	<60y	female	24.4	no	136	70	no	98	no	S S	no	yes	0	0	0	0	0	0	0	0	0	0	0	0	0	0	0	0	0	medium	0	56
market A	<60y	female	35.1	yes	133	80	no	108	no	P P P	yes	no	1	1	0	1	1	0	1	0	0	1	0	0	0	0	0	1	1	high	0	61
market B	<60y	female	30.8	yes	98	53	no	151	no	P P	no	no	0	1	0	1	1	1	1	0	0	1	0	0	0	0	0	1	0	none	0	57
market A	<60y	female	28.7	no	120	75	no	99	no	no vaccination	no	no	0	1	0	1	1	0	1	0	1	1	0	0	0	0	0	1	0	medium	0	61
market A	<60y	female	21.9	no	95	63	no	113	no	A A	no	no	0	1	0	1	1	0	0	0	0	0	0	0	0	0	0	0	0	medium	0	61
market B	>=60y	female	27.8	no	128	62	no	135	no	P P P	yes	no	1	1	0	1	1	0	0	0	0	0	0	0	1	1	1	1	0	medium	1	58
market B	<60y	male	29.3	no	109	67	no	131	no	P P P	yes	no	0	1	0	0	0	0	0	0	0	0	0	0	1	0	1	1	0	medium	0	12
market A	<60y	female	23.4	no	151	96	yes	88	no	P P	no	no	1	1	1	1	1	1	1	0	0	1	0	0	0	0	0	1	0	high	0	71
market A	<60y	male	23.4	no	121	70	no	106	no	P P	no	no	0	0	0	1	1	0	1	1	0	1	0	0	0	0	0	1	0	low	1	59
market B	<60y	female	29.9	no	98	69	no	103	no	P P	no	no	0	1	0	1	1	1	1	1	0	1	0	0	0	0	0	0	0	high	1	60
market A	<60y	female	22.4	no	105	61	no	116	no	S S	no	no	0	1	0	0	0	0	0	0	0	0	0	0	0	0	0	0	0	low	1	61
market A	<60y	female	34.2	yes	116	70	no	147	no	S S	no	no	1	0	1	1	0	1	0	0	0	0	0	0	1	0	0	0	1	medium	0	66
market B	<60y	male	23.2	no	106	65	no	130	no	P P	no	no	1	1	0	1	1	1	1	1	1	1	0	0	1	1	1	1	0	low	0	28
market B	<60y	female	27	no	123	78	no	163	no	P P P	yes	no	1	1	0	1	1	1	1	1	0	1	0	0	1	0	0	1	0	medium	0	60
market A	<60y	female	28.7	no	136	77	no	154	no	P P P	yes	no	0	0	0	1	1	0	0	0	0	0	0	0	1	1	1	1	0	high	0	65
market B	<60y	female	21.8	no	94	62	no	146	no	S S	no	no	0	1	0	1	1	1	1	1	0	1	0	0	1	0	1	1	0	low	0	64
market A	<60y	male	27.5	no	134	84	no	107	no	S S	no	no	0	0	0	1	0	0	1	0	0	1	0	0	0	0	0	0	0	medium	0	59
market B	<60y	male	26.2	no	157	78	yes	108	no	P P	no	no	1	1	0	1	1	1	1	1	1	1	1	0	1	0	1	1	0	high	0	12
market B	<60y	female	26	no	125	70	no	126	no	S S	no	no	1	1	0	1	1	1	1	1	0	1	0	1	1	1	1	1	0	high	0	63
market A	<60y	male	23.8	no	128	80	no	113	no	S S	no	no	1	1	0	1	1	1	1	1	0	1	0	0	1	0	0	0	0	medium	0	73
market A	<60y	female	24.1	no	108	65	no	88.8	no	P P	no	no	1	1	0	0	0	0	1	0	0	1	1	0	0	0	0	1	0	high	0	8
market A	<60y	female	32	yes	110	63	no	128	no	A A	no	no	0	0	0	1	1	0	0	0	0	0	0	0	0	0	0	1	0	medium	0	66
market B	<60y	female	20.1	no	111	75	no	98	no	S S	no	no	0	0	0	0	0	0	0	0	0	0	0	0	0	1	1	1	0	low	1	63
market B	<60y	male	31.2	yes	156	101	yes	101	no	P P	no	no	0	0	0	1	0	0	0	0	0	0	0	0	0	0	0	0	0	low	0	28
market A	<60y	female	41.28354288	yes	130	81	no	93	no	P P P	yes	no	1	1	0	1	1	0	0	0	0	0	0	0	0	0	0	0	0	medium	0	65
market B	<60y	female	24.3	no	113	65	no	110	no	P P P	yes	no	1	0	0	0	0	0	0	0	0	0	0	0	1	1	1	1	1	medium	1	64
market A	<60y	male	17.9	no	126	76	no	100	no	no vaccination	no	yes	0	0	0	0	0	0	0	0	0	0	0	0	0	0	0	0	0	medium	0	72
market B	>=60y	female	30.7	yes	170	98	yes	128	no	P P P	yes	no	0	0	0	0	1	0	0	0	0	0	0	0	1	1	1	1	0	medium	0	54
market A	<60y	male	31.7	yes	152	92	yes	141	no	P P	no	no	0	1	0	1	0	0	1	0	0	1	0	0	0	0	0	0	0	high	0	10
market B	>=60y	male	26.9	no	139	87	no	136	no	P P P	yes	yes	0	0	0	0	0	0	0	0	0	0	0	0	0	0	0	0	0	none	0	16
market A	<60y	female	25.4	no	95	72	no	143	no	P P	no	yes	0	0	0	0	0	0	0	0	0	0	0	0	0	0	0	0	0	medium	1	65
market A	<60y	male	22.6	no	94	63	no	105	no	P P P	yes	no	0	1	0	0	0	0	0	0	0	0	0	0	0	0	0	0	1	low	0	4
market A	<60y	female	30.5	yes	110	70	no	109	no	S S	no	no	0	0	0	1	1	0	0	0	0	0	0	0	0	0	0	0	0	medium	1	66
market A	>=60y	female	26.8	no	139	74	no	155	no	P P P	yes	no	1	1	0	0	0	0	0	0	0	0	0	0	0	0	0	0	0	low	0	30
market B	<60y	female	24.2	no	113	54	no	124	no	S S	no	yes	0	0	0	0	0	0	0	0	0	0	0	0	0	0	0	0	0	medium	1	67
market A	<60y	male	32.8	yes	119	82	no	113	no	P P	no	no	1	1	0	1	1	0	1	0	0	1	0	0	0	0	0	0	0	medium	0	2
market B	>=60y	male	27.2	no	110	68	no	115	no	P P P	yes	no	0	1	1	1	0	0	0	0	0	0	0	1	1	1	1	1	0	medium	0	3
market A	<60y	female	20.8	no	91	57	no	94	no	S S	no	no	1	1	0	1	1	1	1	0	0	1	0	0	0	0	0	1	0	medium	0	26
market B	>=60y	female	26.3	no	127	64	no	101	no	P P P	yes	no	0	1	0	1	1	0	1	1	0	1	0	0	1	0	0	1	0	high	0	58
market A	>=60y	female	25.3	no	99	59	no	117	no	P P P	yes	no	0	0	0	1	0	0	0	0	0	0	0	0	0	0	0	1	1	high	0	7
market A	<60y	female	26.2	no	106	59	no	110	no	P P P	yes	yes	0	0	0	0	0	0	0	0	0	0	0	0	0	0	0	0	0	medium	0	25
market A	<60y	female	21.3	no	87	53	no	94	no	P	no	no	0	1	0	1	1	0	0	0	0	0	0	0	0	0	0	0	0	low	0	18
market A	>=60y	female	28	no	143	78	yes	147	no	P P P	yes	yes	0	0	0	0	0	0	0	0	0	0	0	0	0	0	0	0	0	high	0	7
market B	<60y	female	21	no	116	71	no	104	no	S S	no	no	1	1	0	1	0	0	0	0	0	0	0	0	1	0	1	0	1	none	1	68
market A	<60y	female	28.5	no	122	72	no	146	no	S S	no	no	1	1	0	1	1	1	1	0	0	1	0	0	1	1	1	1	0	high	0	15
market A	<60y	female	24.3	no	146	85	yes	88	no	no vaccination	no	yes	0	0	0	0	0	0	0	0	0	0	0	0	0	0	0	0	0	high	0	71
market B	<60y	female	31.4	yes	97	63	no	108	no	S S P	yes	no	1	1	0	1	1	0	1	0	0	1	0	1	0	0	0	0	1	medium	1	62
market A	<60y	male	27.8	no	124	88	no	97	no	P P P	yes	yes	0	0	0	0	0	0	0	0	0	0	0	0	0	0	0	0	0	medium	0	73
market A	<60y	male	22.4	no	138	87	no	114	no	S S	no	no	0	0	0	1	0	0	0	0	0	0	0	0	0	0	0	0	0	medium	0	72
market B	<60y	female	27.1	no	131	79	no	131	no	S S	no	no	0	0	1	1	1	0	1	0	0	1	0	0	0	0	0	1	0	low	1	69
market B	>=60y	male	22.7	no	115	71	no	119	no	P P P	yes	no	1	1	1	1	1	1	1	1	0	1	0	0	1	0	1	1	0	high	0	23
market B	<60y	female	27.2	no	113	71	no	94	no	P P	no	no	0	0	0	1	0	0	0	0	0	0	0	0	0	0	0	0	0	low	1	70
market B	<60y	female	25.5	no	145	87	yes	140	no	S S P	yes	no	0	0	0	1	0	0	0	0	0	0	0	0	1	1	0	1	0	medium	0	67
market A	<60y	female	35.6	yes	118	68	no	115	no	S S	no	no	0	1	1	1	0	0	1	0	0	1	0	0	1	1	0	1	1	high	0	71
market B	<60y	female	24.1	no	99	66	no	86	no	P P	no	no	0	1	0	1	0	0	1	0	0	1	0	0	0	0	0	1	0	low	0	62
market B	<60y	female	27.3	no	130	71	no	132	no	S S	no	no	0	1	1	1	1	1	1	0	0	1	0	0	0	0	0	0	1	low	0	68
market B	<60y	female	31.6	yes	128	78	no	142	no	P P	no	no	0	0	0	1	1	0	0	0	0	0	0	0	0	0	0	0	0	high	0	69
market A	<60y	female	25.2	no	121	64	no	117	no	S	no	no	0	1	0	1	1	0	0	0	0	0	0	0	0	0	0	0	0	low	0	13
market A	<60y	female	25.9	no	104	56	no	115	no	P P	no	no	1	1	0	1	1	0	1	0	1	1	0	0	0	0	0	0	0	low	0	6
market A	<60y	male	28.2	no	111	87	no	102	no	P P	no	no	0	1	0	1	0	0	1	0	0	1	0	0	0	0	0	0	0	medium	1	72
market B	<60y	female	27.8	no	127	74	no	114	no	S S P	yes	no	1	1	0	1	1	0	0	0	0	0	0	0	0	0	0	1	0	high	0	70
market A	<60y	female	28.8	no	120	80	no	112	no	P P P	yes	no	0	1	0	1	0	0	1	0	0	1	0	0	0	0	0	0	0	medium	0	18
market B	<60y	female	28.5	no	110	54	no	118	no	P P P	yes	no	0	1	0	1	0	0	0	0	0	0	0	0	1	1	1	1	0	low	0	62
market B	>=60y	female	28.1	no	119	69	no	151	no	P P P	yes	no	0	0	0	1	1	0	0	0	0	0	0	0	0	0	1	1	0	medium	0	52
market A	<60y	male	33	yes	115	85	no	125	no	S S	no	no	1	1	0	1	0	0	0	0	0	0	0	0	0	0	0	1	0	low	1	73
market B	<60y	female	26.5	no	76	54	no	116	no	A A	no	no	0	1	0	1	1	1	0	1	0	1	0	0	1	1	1	1	0	medium	0	1
market B	>=60y	male	27.2	no	107	68	no	113	no	S S P	yes	yes	0	0	0	0	0	0	0	0	0	0	0	0	0	0	0	0	0	medium	0	3
market B	<60y	female	30.4	yes	124	69	no	115	no	P P	no	no	1	1	0	1	0	1	1	0	0	1	0	0	0	0	0	1	0	medium	0	34
market A	<60y	female	31	yes	111	64	no	132	no	S S	no	yes	0	0	0	0	0	0	0	0	0	0	0	0	0	0	0	0	0	high	1	71
market B	<60y	female	29.1	no	96	54	no	116	no	P P	no	no	0	1	0	1	0	0	0	0	0	0	0	0	0	0	0	0	0	medium	1	1
market A	<60y	male	25	no	113	72	no	90	no	S S	no	no	0	1	0	1	0	0	1	1	0	1	0	0	0	0	0	0	0	low	1	2
market B	>=60y	female	25.1	no	98	63	no	158	no	S S	no	no	0	1	0	0	0	0	0	0	0	0	0	0	0	0	0	0	0	high	0	54
market A	<60y	female	23	no	107	67	no	97	no	S	no	yes	0	0	0	0	0	0	0	0	0	0	0	0	0	0	0	0	0	high	0	15
market B	<60y	female	34.2	yes	121	74	no	106	no	P P	no	no	0	0	0	1	0	0	0	0	0	0	0	0	0	0	0	1	0	none	0	38
market B	<60y	male	28.6	no	126	79	no	145	no	P P	no	no	0	1	0	1	1	1	0	1	0	1	0	0	1	1	1	1	0	medium	0	5
market A	<60y	female	23.7	no	104	65	no	124	no	P P	no	no	0	1	0	1	1	0	0	0	0	0	0	0	0	0	0	0	0	high	0	6
